# Supplementary material for: BAI adhesion-GPCRs perform distinct functions in neural development differentially controlled by RTN4R and C1ql ligands
Source: Nat Commun. 2025 Dec 23;17:6140. doi: 10.1038/s41467-025-67453-6 (PMC13365561; doi:10.1038/s41467-025-67453-6)
Supplement: Supplementary file 4 — Source Data [file 41467_2025_67453_MOESM4_ESM.xlsx]

## Sheet: Fig. 1b
		Dendrite branch #	Dendrite branch #			Dendrite length (mm)	Dendrite length (mm)
		WT	KO			WT	KO
		55	43			1.52299	1.51883
		21	40			1.1681	2.12004
		24	26			1.10097	1.27927
		58	55			1.93118	2.24569
		16	84			0.911676	5.30558
		44	71			1.49527	2.40926
		39	70			1.02404	2.25955
		25	30			2.03884	1.59172
		18	45			0.985673	2.33132
		16	51			1.42765	2.00497
		39	70			2.15839	3.59577
		18	87			0.827144	5.11857
		28	51			1.14968	1.95711
		41	100			1.67913	4.39105
		42	65			1.14123	1.96682
		55	89			2.94716	2.52837
		54	38			0.95339	2.19232
		25	82			1.66128	5.66788
		47	27			2.40379	1.69016
		34	24			1.54525	1.35033
		71	64			2.97894	1.65993
		40	49			1.4249	1.86724
		61	109			2.91116	3.37869
		23	71			1.33563	2.19497
		93	64			2.61983	1.98365
		32	88			1.33987	3.43907
		49	111			2.08297	3.08105
		38	42			1.71361	1.70625
		28	69			1.54149	1.80426
		42	47			2.32008	1.6885
		20	114			1.14429	3.58047
		16	87			1.04383	3.07927
		37	59			2.13241	2.04581
		21	50			1.42212	2.7586
		22	36			1.44633	1.98681
		32	20			1.51334	1.42114
		28	19			1.51745	0.889682
		21	60			0.988678	2.63269
		27	60			1.63924	2.86697
		34	49			1.47119	1.51501
		31	24			1.51774	1.47231

## Sheet: Fig. 1c
		Soma area
		WT	KO
		118.79	102.139
		133.724	173.035
		102.482	129.604
		82.569	228.31
		192.089	199.642
		115.356	157.242
		98.362	214.92
		252.342	148.144
		113.811	230.198
		150.719	209.427
		176.296	233.459
		108.662	221.615
		128.231	122.051
		161.19	204.792
		98.705	164.28
		201.187	133.038
		155.525	100.422
		169.258	254.917
		152.95	175.266
		106.945	132.179
		184.879	96.817
		212.86	128.746
		144.882	248.394
		147.457	213.718
		178.871	127.373
		178.013	154.152
		198.441	149.002
		123.768	165.138
		124.969	262.299
		174.065	175.781
		161.877	134.239
		185.566	145.741
		114.326	131.836
		216.98	95.615
		126.514	111.065
		124.454	84.972
		136.986	154.839
		95.272	129.089
		101.109	213.032
		108.833	98.019
		138.359	106.43

## Sheet: Fig. 1e
		Axon branch #	Axon branch #			Axon length (mm)	Axon length (mm)
		WT	KO			WT	KO
		34	78			2.55183	7.49257
		36	45			4.42125	7.31638
		62	84			4.77834	15.6997
		35	80			3.9483	7.82448
		39	63			5.06055	21.0712
		85	59			21.7703	5.58784
		54	103			4.86672	13.7196
		67	63			6.37311	5.13819
		29	86			2.48207	7.33762
		45	56			4.32398	12.1897
		25	52			3.59996	5.58166
		54	80			6.71113	16.7191
		21	82			3.05358	6.58397
		49	101			5.29171	11.2065
		35	92			3.26056	8.81795
		40	68			4.97264	9.66788
		60	136			8.47647	41.3189
		30	72			4.214	6.04999
		80	37			8.99494	3.42604
		43	60			3.99838	9.20811
		30	84			3.9335	8.86674
		51	35			5.90088	6.51682
		32	70			4.38516	8.80461
		41	166			6.00957	33.4555
		33	88			4.6943	11.09
		63	57			5.66518	6.57156
		29	66			3.86662	8.93806
		19	43			2.67668	4.75346
		41	70			5.39787	5.78876
		50	51			3.68658	5.62017
		39	46			5.55591	9.01412
		49	72			5.98679	6.65031
		37	112			4.65739	12.7716
		45	63			4.25806	10.3381
		56	55			8.32127	8.25372
		64				6.72589
		41				5.51327
		85				8.53083
		35				3.47572
		79				8.48718
		52				9.12956
		79				10.0435
		26				3.8336
		36				3.73814

## Sheet: Fig. 1g
		Dendrite branch #	Dendrite branch #			Dendrite length (mm)	Dendrite length (mm)
		ΔCre	Cre			ΔCre	Cre
		20	97			1.64613	2.91456
		46	35			1.6157	1.89146
		41	136			1.62992	4.54479
		38	49			1.52892	1.63688
		30	32			1.31626	1.37534
		36	54			2.02861	1.98932
		35	44			1.75687	1.94803
		56	100			2.43309	7.19237
		39	38			1.65702	2.0363
		43	40			2.26386	1.60609
		27	38			1.76944	1.46076
		34	20			1.57659	1.37743
		27	56			1.16864	1.92678
		33	36			1.56143	1.84957
		35	22			1.65261	1.33459
		58	60			2.28302	1.53801
		61	62			1.73152	2.31567
		35	43			1.73176	1.69153
		68	38			1.92986	1.36319
		77	64			2.18424	1.81037
		51	63			1.62861	1.95494
		72	49			1.92849	1.85035
		50	55			1.60623	1.43892
		75	40			2.59471	1.88503
		33	37			1.53737	1.76728
		51	34			1.77327	1.38469
		49	34			1.8268	1.4629
		33	32			1.68031	1.43353
		53	46			2.16026	1.32308
		62	37			2.48248	1.23219
		27	42			1.44873	2.00353
		41	36			1.84146	1.48219
		55	28			1.87034	1.50145
		23	41			1.18745	1.54012
		27	56			1.40149	2.04088
		32	42			1.71293	1.47779
		35	38			2.10946	1.84318
		30	26			1.82546	1.76689
		28				1.52236
		17				1.06883
		36				1.44018

## Sheet: Fig. 1h
		Soma are
		ΔCre	Cre
		324.44	162.563
		144.711	190.372
		128.403	413.361
		125.484	159.473
		316.887	130.634
		137.501	127.029
		97.16	95.1
		100.765	348.129
		139.389	132.694
		122.395	115.871
		143.337	151.577
		152.092	149.86
		401.001	128.918
		91.667	141.792
		74.673	227.623
		140.934	140.419
		144.196	199.814
		139.046	209.084
		138.187	226.078
		167.198	202.389
		158.1	130.978
		132.351	145.912
		111.752	161.018
		169.43	174.923
		106.773	142.822
		114.498	136.642
		181.446	133.209
		89.951	155.869
		174.408	100.25
		163.078	165.482
		179.901	228.653
		135.956	120.85
		148.659	99.392
		113.125	104.885
		99.22	180.416
		163.593	146.942
		164.623	109.863
		89.436	102.654
		91.324
		83.599
		117.76

## Sheet: Fig. 1j
		Axon branch #	Axon branch #			Axon length (mm)	Axon length (mm)
		ΔCre	Cre			ΔCre	Cre
		33	38			5.54082	5.2476
		40	25			7.0898	4.15888
		27	46			5.43909	7.24782
		29	33			3.89552	5.96861
		114	52			26.6713	9.93934
		51	83			6.15441	12.0065
		48	95			7.15571	15.9068
		32	60			5.10808	10.7976
		32	47			4.06843	5.66687
		30	82			7.9108	17.1837
		46	52			5.5454	14.4507
		20	49			2.27738	8.04867
		37	135			5.04548	25.4505
		37	74			4.78455	21.5256
		38	80			4.19196	14.8336
		65	15			10.6702	3.21755
		20	51			5.88111	12.9183
		29	33			6.89109	3.29516
		38	31			8.58577	4.35045
		62	16			8.83057	2.54845
		45	59			6.11844	8.90342
		36	24			3.90829	2.54609
		49	14			5.12771	1.64805
		26	10			2.46701	1.97426
		60	34			9.24374	2.9674
		33	32			5.01863	4.03878
			37				3.80147
			27				3.94335
			37				4.45444
			29				3.42821

## Sheet: Fig. 1l
		Dendrite branch #	Dendrite branch #			Dendrite length (mm)	Dendrite length (mm)
		ΔCre	Cre			ΔCre	Cre
		61	67			2.06856	2.5335
		42	50			1.3833	2.22287
		39	78			1.73436	5.4568
		21	35			1.13443	2.18102
		57	61			1.71981	2.20139
		40	115			2.17235	2.64837
		28	57			1.2637	1.80913
		19	59			1.24088	1.93525
		46	90			1.50316	4.30826
		29	144			1.25482	7.64323
		24	136			1.02694	7.14148
		24	72			1.10521	2.59992
		41	87			1.39753	4.81838
		46	28			1.6182	1.54967
		28	33			1.55922	1.68975
		64	43			2.21085	1.6095
		25	42			1.94314	2.82276
		33	51			1.89853	2.29476
		60	39			1.7418	1.15861
		28	24			1.75223	1.40616
		36	55			1.53809	1.89593
		54	59			1.91984	2.50897
		26	65			2.05361	2.39419
		28	74			1.94368	2.85009
		26	48			1.92492	1.74075
		22	104			1.45687	2.70064
		56	44			1.87571	1.7313
		74	50			2.09795	2.04164
		27	78			1.71283	3.9634
		60	104			2.29093	7.83242
		100	53			2.96696	3.03011
		37	32			1.58154	1.9679
		43	54			2.31631	1.86935
		39	60			1.34912	2.30953
			91				2.41301
			78				2.16288
			87				2.53108
			136				2.80323
			67				2.21136
			48				2.23649
			42				1.82533
			85				4.17889

## Sheet: Fig. 1m
		Soma area
		ΔCre	Cre
		119.133	162.048
		102.31	164.108
		118.275	293.369
		129.433	107.632
		110.893	117.073
		139.561	98.534
		149.174	167.713
		141.964	133.896
		142.479	228.825
		330.276	300.751
		138.874	288.391
		235.348	175.438
		191.059	335.941
		109.177	95.959
		92.354	134.754
		147.629	164.795
		119.476	102.997
		197.411	130.291
		126.858	161.533
		111.923	153.465
		152.435	105.4
		239.296	270.023
		118.446	134.926
		136.299	124.798
		296.974	153.637
		107.117	119.82
		205.65	113.983
		187.283	179.043
		88.062	210.972
		184.193	129.948
		184.536	92.182
		147.114	152.779
		121.193	135.612
		192.776	96.989
			86.861
			100.937
			114.67
			113.64
			142.136
			156.212
			133.553
			445.29

## Sheet: Fig. 1o
		Axon branch #	Axon branch #			Axon length (mm)	Axon length (mm)
		ΔCre	Cre			ΔCre	Cre
		8	28			2.23586	3.20159
		19	34			2.0514	3.17621
		15	47			1.89874	10.555
		16	21			1.92091	7.72288
		20	43			2.66495	7.57776
		25	109			1.95251	14.4209
		43	13			4.60848	2.96681
		34	30			5.81526	3.22461
		42	49			4.28999	7.46693
		116	36			17.6798	8.65416
		31	35			4.35934	7.33973
		60	33			7.05498	4.14807
		33	28			4.40263	3.10833
		47	78			7.52083	26.3737
		31	49			4.19931	7.40775
		38	57			5.40867	5.54173
		17	48			2.58254	8.72559
		43	18			4.45544	3.06604
		50	27			8.38703	4.71672
		18	16			4.45544	2.69715
		53	39			9.03168	30.6829
		32	17			4.13143	3.26545
		37	20			6.0111	3.20834
		35	43			5.84613	5.35658
		26	94			2.10168	20.2985
		25	20			2.999	3.09323
		38	40			5.40485	5.64006
		19	40			2.76471	6.47226
		7	128			3.08557	34.97
		14	59			2.22565	12.5088
		30	125			2.91074	39.3632
		27	56			5.46659	9.73131
		26	208			3.27587	42.6919
		18	51			3.36032	4.60426
		14	43			1.73603	4.92275
		15	78			3.24103	10.6189
		33	38			3.87803	5.67606
		20	46			2.24564	7.0484
		34	182			2.88576	38.4428
		11	59			2.59295	6.22357
			47				6.98271
			225				53.7981

## Sheet: Fig. 2b
		Excitatory synapse density				vGlut1 size				Homer1 size
		WT	KO			WT	KO			WT	KO
		0.468415	0.556146			0.1109	0.172168			0.34849	0.335759
		0.842939	0.108382			0.151376	0.0828095			0.321341	0.121663
		0.835184	0.4166			0.210015	0.149506			0.466081	0.275735
		0.694788	0.312203			0.129867	0.14101			0.350304	0.240964
		0.726162	0.235463			0.191966	0.135842			0.39108	0.414301
		0.36155	0.382514			0.153928	0.138095			0.365789	0.236117
		0.46539	0.290315			0.142893	0.116195			0.421719	0.197363
		0.302565	0.569789			0.288105	0.141256			0.368575	0.40699
		0.457869	0.230431			0.130127	0.0848413			0.273151	0.209812
		0.429722	0.247654			0.116245	0.110679			0.264359	0.223663
		0.359245	0.590432			0.321104	0.275826			0.264653	0.401538
		0.339218	0.17937			0.232199	0.157093			0.24412	0.178575
		0.750455	0.377094			0.497004	0.227329			0.477664	0.298658
		1.48093	0.393603			0.704593	0.341312			0.411432	0.368003
		1.12014	0.347452			0.370522	0.233739			0.333908	0.309895
		0.534607	0.489162			0.430804	0.306586			0.303098	0.248101
		0.720506	0.677808			0.649014	0.324549			0.548399	0.371131
		0.48558	0.183091			0.325673	0.176321			0.301516	0.336456
		0.652074	0.713762			0.350614	0.440708			0.223788	0.382506
		0.926818	0.37054			0.379004	0.312426			0.308223	0.327405
		0.158674	0.437449			0.308464	0.456472			0.140495	0.307723
		0.65408	0.107326			0.37109	0.421474			0.164658	0.200376
		0.871956	0.675016			0.375627	0.322976			0.387274	0.398638
		0.461055	0.482444			0.34439	0.258162			0.218604	0.270412
		0.357809	0.384576			0.328124	0.298464			0.247094	0.230538
		0.586342	0.185875			0.387586	0.290764			0.298806	0.204837
		0.917195	0.430998			0.298588	0.414541			0.377806	0.228883
		0.515942	0.410659			0.326347	0.40588			0.374005	0.316382
		0.720522	1.11448			0.305049	0.382872			0.227658	0.38835
		1.01263	0.738526			0.333931	0.400796			0.371442	0.346762

[truncated: 47 more sheets: Fig. 2d, Fig. 2f, Fig. 2h, Fig. 2j, Fig. 2l, Fig.3a, Fig.3b, Fig.3c, Fig.3d, Fig.3e, Fig.3f, Fig. 4c, Fig. 4e, Fig. 4g, Fig. 5b, Fig. 5c, Fig. 5d, Fig.6a, Fig.6b, Fig.6d …]
